# Supplementary material for: Geography-Dependent Horizontal Gene Transfer from Vertebrate Predators to Their Prey
Source: Mol Biol Evol. 2022 Apr 11;39(4):msac052. doi: 10.1093/molbev/msac052 (PMC9007160; doi:10.1093/molbev/msac052)
Supplement: msac052_Supplementary_Data [file msac052_supplementary_data.zip]

Archive with 2 entries (2 files):
- SupplementaryData.xlsx
- SupplementaryMaterial.pdf
