# Supplementary material for: Geography-Dependent Horizontal Gene Transfer from Vertebrate Predators to Their Prey
Source: Mol Biol Evol. 2022 Apr 11;39(4):msac052. doi: 10.1093/molbev/msac052 (PMC9007160; doi:10.1093/molbev/msac052)
Supplement: msac052_Supplementary_Data [file msac052_supplementary_data.zip › SupplementaryData.xlsx]

## Sheet: SupplementaryData1
Supplementary Data 1. The taxon sampling analyzed in this study.
Taxonomy	Species	Host reptiles or amphibians	known host range	Voucher		Distribution	Foward primer	Reverse primer	Cytb	16S rRNA	18S rRNA
Snakes
Acrochordidae	Acrochordus sp.	–	–	ZCYK_	Aara1	Southeast Asia	BovB_ORF5_FowN	BovB_ORF3_RevN	LC640456	–	–
Atractaspididae	Aparallactus modestus	–	–	RBINS_	18841	Africa	BovB_230F	BovB_3200R	LC640410	–	–
Atractaspididae	Atractaspis corpulenta	–	–	RBINS_	18607	Africa	ME1_Fmod	ME2_Rmod	LC640411	–	–
Boidae	Acrantophis cf. dumerili	–	–	FGZC_	0977	Madagascar	ME1_Fmod	ME2_Rmod	LC640433	–	–
Boidae	Candoia aspera	–	–	ZCYK_	Casp1	Oceania	BovB_230F	BovB_3200R	LC640457	–	–
Boidae	Candoia cf. aspera	–	–	ZCYK_	Casp2	Oceania	BovB_230F	BovB_3200R	LC640436	–	–
Boidae	Charina bottae	–	–	ZCYK_	Cbot1	North America	BovB_230F	BovB_3200R	LC640379	–	–
Boidae	Corallus caninus	–	–	ZCYK_	Ccan1	Central–South America	ME1_Fmod	ME2_Rmod	LC640380	–	–
Boidae	Epicrates cenchria	–	–	ZCYK_	Ecenc1	Central–South America	BovB_230F	BovB_3200R	LC640381	–	–
Boidae	Eryx colubrinus	–	–	ZCYK_	Ecoll1	Africa	BovB_230F	BovB_3200R	LC640458	–	–
Boidae	Eryx colubrinus	–	–	ZCYK_	Ecoll2	Africa	BovB_230F	BovB_3200R	LC640459	–	–
Boidae	Sanzinia cf. madagascariensis	–	–	FGZC_	4524	Madagascar	BovB_230F	BovB_3200R	LC640426	–	–
Colubridae	Borikenophis portoricensis	–	–	MVZ_Herp_	235668	Central–South America	ME1_Fmod	ME2_Rmod	LC640450	–	–
Colubridae	Calamaria sp.	–	–	DCAK_	JPS004	East Asia	ME1_Fmod	ME2_Rmod	LC640360	–	–
Colubridae	Carphophis vermis	–	–	MVZ_Herp_	137556	North America	BovB_230F	BovB_ORF3_RevN	LC640398	–	–
Colubridae	Coluber constrictor	–	–	MVZ_Herp_	223513	North America	ME1_Fmod	ME2_Rmod	LC640399	–	–
Colubridae	Contia tenuis	–	–	MVZ_Herp_	246066	North America	ME1_Fmod	ME2_Rmod	LC640401	–	–
Colubridae	Elaphe climacophora	–	–	ZCCK_	050	East Asia	ME1_Fmod	ME2_Rmod	LC640417	–	–
Colubridae	Elaphe climacophora	–	–	ZCCK_	055	East Asia	ME1_Fmod	ME2_Rmod	LC640418	–	–
Colubridae	Euprepiophis conspicillata	–	–	KUZ_	68828	East Asia	ME1_Fmod	ME2_Rmod	LC640364	–	–
Colubridae	Gonyosoma boulengeri	–	–	MVZ_Herp_	226508	Southeast Asia	BovB_ORF5_FowN	BovB_2820R	LC640447	–	–
Colubridae	Grayia sp.	–	–	RBINS_	18987	Africa	ME1_Fmod	ME2_Rmod	LC640446	–	–
Colubridae	Hebius pryeri	–	–	ZCCK_	116	East Asia	ME1_Fmod	ME2_Rmod	LC640423	–	–
Colubridae	Hebius vibakari	–	–	ZCYK_	Avib1	East Asia	ME1_Fmod	ME2_Rmod	LC640368	–	–
Colubridae	Helicops cf. angulatus	–	–	ZCYK_	Hang1	Central–South America	ME1_Fmod	ME2_Rmod	LC640378	–	–
Colubridae	Imantodes cf. cenchoa	–	–	MVZ_Herp_	263864	Central–South America	ME1_Fmod	ME2_Rmod	LC640403	–	–
Colubridae	Lycodon semicarinatus	–	–	KUZ_	28044	East Asia	ME1_Fmod	ME2_Rmod	LC640371	–	–
Colubridae	Nerodia erythrogaster	–	–	MVZ_Herp_	246070	North America	ME1_Fmod	ME2_Rmod	LC640402	–	–
Colubridae	Oligodon cf. cyclurus	–	–	MVZ_Herp_	224173	Southeast Asia	ME1_Fmod	ME2_Rmod	LC640400	–	–
Colubridae	Opisthotropis lateralis	–	–	ZCYK_	Olat1	East Asia	BovB_ORF5_FowN	ME2_Rmod	LC640383	–	–
Colubridae	Oxyrhopus cf. rhombifer	–	–	ZCYK_	Orho1	Central–South America	ME1_Fmod	ME2_Rmod	LC640460	–	–
Colubridae	Philodryas baroni	–	–	ZCYK_	Pbar1	Central–South America	ME1_Fmod	ME2_Rmod	LC640377	–	–
Colubridae	Pseudoxenodon sp.	–	–	MVZ_Herp_	224235	Southeast Asia	BovB_ORF5_FowN, BovB_230F	BovB_3090R	LC640430	–	–
Colubridae	Ptyas cf. semicarinata	–	–	KUZ_	28049	East Asia	ME1_Fmod	ME2_Rmod	LC640370	–	–
Colubridae	Rhabdophis tigrinus	–	–	DCAK_	JPS002	East Asia	ME1_Fmod	ME2_Rmod	LC640363	–	–
Colubridae	Sibynophis cf. chinensis	–	–	MVZ_Herp_	226584	East Asia	BovB_230F	BovB_3090R	LC640443	–	–
Colubridae	Thelotornis kirtlandii	–	–	UniKis_	CRT_4053	Africa	ME1_Fmod	ME2_Rmod	LC640428	–	–
Colubridae	Toxicodryas cf. blandingii	–	–	RBINS_	18995	Africa	ME1_Fmod	ME2_Rmod	LC640397	–	–
Colubridae	Trimerodytes percarinatus	–	–	MVZ_Herp_	226593	Africa	ME1_Fmod	ME2_Rmod	LC640442	–	–
Colubridae	Xenopholis cf. scalaris	–	–	MVZ_Herp_	247610	Central–South America	ME1_Fmod	ME2_Rmod	LC640441	–	–
Elapidae	Bungarus candidus	–	–	MVZ_Herp_	258148	Southeast Asia	ME1_Fmod	ME2_Rmod	LC640408	–	–
Elapidae	Bungarus candidus	–	–	ZCYK_	Bmul1	Southeast Asia	ME1_Fmod	ME2_Rmod	LC640386	–	–
Elapidae	Dendroaspis jamesoni	–	–	RBINS_	18790	Africa	BovB_ORF5_FowN, ME1_Fmod	BovB_ORF3_RevN, ME2_Rmod	LC640407	–	–
Elapidae	Elapsoidea cf. guentherii	–	–	RBINS_	18649	Africa	ME1_Fmod	ME2_Rmod	LC640451	–	–
Elapidae	Emydocephalus ijimae	–	–	KUZ_	28042	East Asia	BovB_ORF5_FowN	BovB_3090R	LC640367	–	–
Elapidae	Furina sp.	–	–	ABTC_	55626	Oceania	BovB_230F	BovB_3090R	LC640463	–	–
Elapidae	Hemiaspis damelii	–	–	ABTC_	6524	Oceania	BovB_ORF5_FowN	BovB_3090R	LC640406	–	–
Elapidae	Hydrophis melanocephalus	–	–	NUM_	Az0368	East Asia	BovB_ORF5_FowN	BovB_3090R	LC640369	–	–
Elapidae	Hydrophis ornatus	–	–	KUZ_	21782	East Asia	BovB_ORF5_FowN	BovB_3090R	LC640437	–	–
Elapidae	Laticauda semifasciata	–	–	DCAK_	JPS003	East Asia	BovB_230F	BovB_3200R	LC640427	–	–
Elapidae	Micropechis sp.	–	–	PCMB_	5586	Oceania	BovB_ORF5_FowN	BovB_ORF3_RevN	LC640395	–	–
Elapidae	Naja melanoleuca	–	–	RBINS_	19017	Africa	ME1_Fmod	ME2_Rmod	LC640452	–	–
Elapidae	Notechis scutatus	–	–	ABTC_	56219	Oceania	BovB_ORF5_FowN	BovB_ORF3_RevN	LC640464	–	–
Elapidae	Parahydrophis mertoni	–	–	ABTC_	28239	Oceania	BovB_230F	BovB_3200R	LC640445	–	–
Elapidae	Simoselaps bertholdi	–	–	ABTC_	56525	Oceania	BovB_230F	BovB_3090R	LC640404	–	–
Elapidae	Sinomicrurus japonicus	–	–	ZCYK_	Cjapb1	East Asia	BovB_ORF5_FowN, ME1_Fmod	BovB_ORF3_RevN, ME2_Rmod	LC640366	–	–
Elapidae	Vermicella intermedia	–	–	ABTC_	56627	Oceania	ME1_Fmod	ME2_Rmod	LC640405	–	–
Homalopsidae	Hypsiscopus plumbea	–	–	MVZ_Herp_	230458	East Asia	BovB_230F	BovB_3090R	LC640396	–	–
Lamprophiidae	Bothrophthalmus lineatus	–	–	RBINS_	18996	Africa	ME1_Fmod	ME2_Rmod	LC640409	–	–
Leptotyphlopidae	Rena humilis	–	–	MVZ_	14037	North America	BovB_ORF5_FowN	BovB_ORF3_RevN	LC640372	–	–
Loxocemidae	Loxocemus bicolor	–	–	ZCYK_	Lbic1	Central–South America	ME1_Fmod	ME2_Rmod	LC640373	–	–
Pareidae	Pareas iwasakii	–	–	MHZC_	032	East Asia	BovB_ORF5_FowN	BovB_ORF3_RevN	LC640358	–	–
Pareidae	Pareas iwasakii	–	–	MHZC_	033	East Asia	BovB_ORF5_FowN	BovB_ORF3_RevN	LC640422	–	–
Prosymnidae	Prosymna sp.	–	–	MVZ_Herp_	245380	Africa	BovB_230F	BovB_3090R	LC640444	–	–
Psammophiidae	Mimophis cf. mahfalensis	–	–	FGZC_	0842	Madagascar	BovB_230F	BovB_3200R	LC640387	–	–
Psammophiidae	Psammophis phillipsii	–	–	RBINS_	18680	Africa	ME1_Fmod	ME2_Rmod	LC640454	–	–
Pseudaspididae	Psammodynastes pulverulentus	–	–	KUZ_	R88353	East Asia	ME1_Fmod	ME2_Rmod	LC640421	–	–
Pseudaspididae	Psammodynastes pulverulentus	–	–	KUZ_	R88354	East Asia	ME1_Fmod	ME2_Rmod	LC640453	–	–
Pseudaspididae	Pseudaspis cf. cana	–	–	ZCCK_	118	Africa	ME1_Fmod	ME2_Rmod	LC640425	–	–
Pseudoxyrhophiidae	Alluaudina bellyi	–	–	FGZC_	0901	Madagascar	BovB_230F	BovB_3200R	LC640439	–	–
Pseudoxyrhophiidae	Dromicodryas quadrilineatus	–	–	ZCMV_	11233	Madagascar	BovB_230F	BovB_3200R	LC640393	–	–
Pseudoxyrhophiidae	Elapotinus picteti	–	–	ZCMV_	02220	Madagascar	BovB_ORF5_FowN	BovB_ORF3_RevN	LC640391	–	–
Pseudoxyrhophiidae	Ithycyphus sp.	–	–	ZCMV_	05467	Madagascar	BovB_230F	BovB_3200R	LC640394	–	–
Pseudoxyrhophiidae	Langaha cf. madagascariensis	–	–	ZSM_	567/2001	Madagascar	BovB_230F	BovB_3200R	LC640438	–	–
Pseudoxyrhophiidae	Leioheterodon geayi	–	–	ZSM_	1075/2003	Madagascar	BovB_230F	BovB_3200R	LC640392	–	–
Pseudoxyrhophiidae	Heteroliodon sp.	–	–	ZSM_	548/2000	Madagascar	BovB_230F	BovB_3200R	LC640468	–	–
Pseudoxyrhophiidae	Liophidium sp.	–	–	ZCMV_	02956	Madagascar	BovB_230F	BovB_3200R	LC640435	–	–
Pseudoxyrhophiidae	Liophidium torquatum	–	–	ZCRK_	185	Madagascar	ME1_Fmod	ME2_Rmod	LC640355	–	–
Pseudoxyrhophiidae	Liophidium torquatum	–	–	ZCRK_	182	Madagascar	ME1_Fmod	ME2_Rmod	LC640354	–	–
Pseudoxyrhophiidae	Liopholidophis sexlineatus	–	–	FGZC_	4586	Madagascar	BovB_230F	BovB_3200R	LC640389	–	–
Pseudoxyrhophiidae	Lycodryas citrinus	–	–	FGZC_	0837	Madagascar	BovB_230F	BovB_3200R	LC640390	–	–
Pseudoxyrhophiidae	Madagascarophis colubrinus	–	–	ZSM_	602/2003	Madagascar	BovB_230F	BovB_3200R	AY586246	–	–
Pseudoxyrhophiidae	Parastenophis betsileanus	–	–	FGZC_	0198	Madagascar	BovB_230F	BovB_3200R	LC640388	–	–
Pseudoxyrhophiidae	Phisalixella variabilis	–	–	FGZC_	0526	Madagascar	BovB_230F	BovB_3200R	LC640440	–	–
Pseudoxyrhophiidae	Thamnosophis sp.	–	–	ZCRK_	188	Madagascar	ME1_Fmod	ME2_Rmod	LC640467	–	–
Pseudoxyrhophiidae	Thamnosophis infrasignatus	–	–	ZCRK_	171	Madagascar	ME1_Fmod	ME2_Rmod	LC640353	–	–
Pseudoxyrhophiidae	Thamnosophis lateralis	–	–	FGZC_	2553	Madagascar	ME1_Fmod	ME2_Rmod	LC640434	–	–
Pseudoxyrhophiidae	Thamnosophis lateralis	–	–	ZCRK_	193	Madagascar	ME1_Fmod	ME2_Rmod	LC640356	–	–
Pseudoxyrhophiidae	Thamnosophis lateralis	–	–	ZCRK_	093	Madagascar	ME1_Fmod	ME2_Rmod	LC640357	–	–
Pythonidae	Antaresia stimsoni	–	–	ZCYK_	Achi1	Oceania	BovB_ORF5_FowN	BovB_ORF3_RevN	LC640375	–	–
Pythonidae	Bothrochilus cf. albertisii	–	–	ZCYK_	Lalb1	Oceania	BovB_230F	BovB_3200R	LC640376	–	–
Pythonidae	Malayopython reticulatus	–	–	ZCYK_	Pret1	Southeast Asia	BovB_ORF5_FowN	BovB_ORF3_RevN	LC640374	–	–
Pythonidae	Morelia spilota	–	–	ZCYK_	Mspis1	Oceania	BovB_230F	BovB_3200R	LC640385	–	–
Pythonidae	Morelia viridis	–	–	ZCYK_	Mvir2	Oceania	BovB_230F	BovB_3200R	LC640384	–	–
Pythonidae	Python regius	–	–	ZCYK_	PYT1	Africa	ME1_Fmod	ME2_Rmod	LC640455	–	–
Typhlopidae	Afrotyphlops sp.	–	–	RBINS_	18722	Africa	ME1_Fmod	ME2_Rmod	LC640429	–	–
Typhlopidae	Afrotyphlops punctatus	–	–	MVZ_Herp_	249819	Africa	ME1_Fmod	BovB_ORF3_RevN	LC640432	–	–
Typhlopidae	Indotyphlops braminus	–	–	ZCMV_	02290	Western–Central–Southern Asia	BovB_230F	BovB_3200R	KT316547	–	–
Typhlopidae	Indotyphlops braminus	–	–	DCAK_	JPS001	Western–Central–Southern Asia	BovB_230F	BovB_3200R	LC640465	–	–
Typhlopidae	Madatyphlops arenarius	–	–	ZCMV_	05540	Madagascar	BovB_ORF5_FowN	BovB_3200R	KT316533	–	–
Typhlopidae	Xerotyphlops vermicularis	–	–	MVZ_Herp_	218698	Europe	BovB_230F	BovB_3200R	LC640431	–	–
Typhlopidae	Typhlopidae sp.	–	–	PCMB_	5526	Oceania	BovB_230F	BovB_3200R	LC640469	–	–
Viperidae	Bothriechis lateralis	–	–	MVZ_Herp_	207372	Central–South America	BovB_230F	BovB_3200R	LC640412	–	–
Viperidae	Bothrops ammodytoides	–	–	MVZ_Herp_	223514	Central–South America	ME1_Fmod	ME2_Rmod	LC640413	–	–
Viperidae	Cerastes vipera	–	–	MVZ_Herp_	235728	Africa	ME1_Fmod	ME2_Rmod	LC640449	–	–
Viperidae	Cerrophidion godmani	–	–	MVZ_Herp_	264333	Central–South America	BovB_ORF5_FowN	BovB_ORF3_RevN	LC640420	–	–
Viperidae	Crotalus viridis	–	–	MVZ_Herp_	128204	North America	BovB_230F	BovB_3200R	LC640448	–	–
Viperidae	Gloydius blomhoffii	–	–	DCAK_	JPS005	East Asia	ME1_Fmod	ME2_Rmod	LC640359	–	–
Viperidae	Gloydius cf. tsushimaensis	–	–	ZCCK_	048	East Asia	ME1_Fmod	ME2_Rmod	LC640416	–	–
Viperidae	Gloydius cf. tsushimaensis	–	–	ZCCK_	071	East Asia	ME1_Fmod	ME2_Rmod	LC640419	–	–
Viperidae	Ovophis okinavensis	–	–	DCAK_	JPS007	East Asia	ME1_Fmod	ME2_Rmod	LC640362	–	–
Viperidae	Ovophis okinavensis	–	–	ZCCK_	117	East Asia	ME1_Fmod	ME2_Rmod	LC640424	–	–
Viperidae	Protobothrops flavoviridis	–	–	DCAK_	JPS006	East Asia	ME1_Fmod	ME2_Rmod	LC640361	–	–
Viperidae	Protobothrops mucrosquamatus	–	–	MVZ_Herp_	224296	Southeast Asia	ME1_Fmod	ME2_Rmod	LC640414	–	–
Viperidae	Tropidolaemus cf. subannulatus	–	–	MVZ_Herp_	253952	Southeast Asia	ME1_Fmod	ME2_Rmod	LC640415	–	–
Xenodermidae	Achalinus sp.	–	–	ZCYK_	Aspi1	East Asia	BovB_ORF5_FowN	BovB_3200R	LC640365	–	–
Xenopeltidae	Xenopeltis unicolor	–	–	ZCYK_	Xuni1	Southeast Asia	BovB_ORF5_FowN	ME2_Rmod	LC640382	–	–
Xenotyphlopidae	Xenotyphlops grandidieri	–	–	FGZC_	1023	Madagascar	BovB_230F	BovB_3200R	KF770846	–	–
Lizards
Chamaeleonidae	Chamaeleonidae sp.	–	–	ZCMV_	12236	Madagascar	ME1_Fmod	ME2_Rmod	LC640466	–	–
Gekkonidae	Phelsuma lineata	–	–	ZCMV_	11299	Madagascar	BovB_230F	BovB_3200R	LC640461	–	–
Gerrhosauridae	Amphiglossus sp.	–	–	ZCMV_	02404	Madagascar	ME1_Fmod	ME2_Rmod	LC640462	–	–
Frogs
Bufonidae	Bufo bufo	–	–	IABHU_	04008	Europe	BovB_ORF5_FowN	BovB_ORF3_RevN	–	LC640489	–
Bufonidae	Bufo japonicus	–	–	DCAK_	JP0001	East Asia	BovB_ORF5_FowN, BovB_230F	BovB_ORF3_RevN, BovB_3090R	–	LC640480	–
Bufonidae	Duttaphrynus melanostictus	–	–	IABHU_	04446	Southeast Asia	BovB_ORF5_FowN	ME2_Rmod	–	LC640494	–
Bufonidae	Duttaphrynus melanostictus	–	–	IABHU_	04998	Southeast Asia	BovB_ORF5_FowN	ME2_Rmod	–	LC640495	–
Bufonidae	Leptophryne borbonica	–	–	ZCYK_	Lbor1	Southeast Asia	BovB_ORF5_FowN	ME2_Rmod	–	LC640631	–
Bufonidae	Rentapia hosii	–	–	ZCYK_	Phos1	Southeast Asia	BovB_ORF5_FowN	BovB_ORF3_RevN	–	LC640474	–
Ceratobatrachidae	Cornufer pelewensis	–	–	IABHU_	19162	Oceania	BovB_230F	BovB_3200R	–	LC640503	–
Dicroglossidae	Euphlyctis kalasgramensis	–	–	IABHU_	02013	Western–Central–Southern Asia	BovB_ORF5_FowN	ME2_Rmod	–	LC640486	–
Dicroglossidae	Fejervarya orissaensis	–	–	IABHU_	02032	Western–Central–Southern Asia	BovB_ORF5_FowN	BovB_ORF3_RevN	–	LC640493	–
Dicroglossidae	Hoplobatrachus rugulosus	–	–	IABHU_	04102	Southeast Asia	BovB_ORF5_FowN	ME2_Rmod	–	LC640504	–
Hyperoliidae	Heterixalus alboguttatus	–	–	IABHU_	06958	Madagascar	ME1_Fmod	ME2_Rmod	–	LC640470	–
Hyperoliidae	Heterixalus betsileo	–	–	UADBA_	AK041208_011	Madagascar	ME1_Fmod	ME2_Rmod	–	LC640481	–
Hyperoliidae	Heterixalus betsileo	–	–	ZCMV_	15011	Madagascar	ME1_Fmod	ME2_Rmod	–	LC640518	–
Hyperoliidae	Heterixalus madagascariensis	–	–	ZCRK_	175	Madagascar	ME1_Fmod	ME2_Rmod	–	LC640605	–
Hyperoliidae	Heterixalus madagascariensis	–	–	ZCRK_	178	Madagascar	ME1_Fmod	ME2_Rmod	–	LC640514	–
Hyperoliidae	Heterixalus punctatus	–	–	ZCRK_	119	Madagascar	ME1_Fmod	ME2_Rmod	–	LC640600	–
Hyperoliidae	Heterixalus punctatus	–	–	ZCMV_	15008	Madagascar	ME1_Fmod	ME2_Rmod	–	LC640515	–
Hyperoliidae	Heterixalus punctatus	–	–	ZCMV_	15009	Madagascar	ME1_Fmod	ME2_Rmod	–	LC640516	–
Mantellidae	Aglyptodactylus madagascariensis	–	–	IABHU_	06788	Madagascar	ME1_Fmod	ME2_Rmod	–	LC640499	–
Mantellidae	Blommersia blommersae	–	–	ZCRK_	043	Madagascar	ME1_Fmod	ME2_Rmod	–	LC640591	–
Mantellidae	Blommersia blommersae	–	–	ZCMV_	15010	Madagascar	ME1_Fmod	ME2_Rmod	–	LC640517	–
Mantellidae	Boophis goudotii	–	–	ZCAK_	MD0005	Madagascar	BovB_ORF5_FowN, ME1_Fmod	BovB_ORF3_RevN, ME2_Rmod	–	LC640477	–
Mantellidae	Boophis goudotii	–	–	ZCRK_	128	Madagascar	ME1_Fmod	ME2_Rmod	–	LC640511	–
Mantellidae	Boophis madagascariensis	–	–	ZCRK_	163	Madagascar	ME1_Fmod	ME2_Rmod	–	LC640604	–
Mantellidae	Boophis pyrrhus	–	–	ZCRK_	075	Madagascar	BovB_ORF5_FowN	BovB_ORF3_RevN	–	LC640596	–
Mantellidae	Boophis viridis	–	–	ZCMV_	15006	Madagascar	ME1_Fmod	ME2_Rmod	–	LC640617	–
Mantellidae	Gephyromantis boulengeri	–	–	ZCRK_	151	Madagascar	ME1_Fmod	ME2_Rmod	–	LC640602	–
Mantellidae	Guibemantis bicalcaratus	–	–	ZCRK_	144	Madagascar	ME1_Fmod	ME2_Rmod	–	LC640601	–
Mantellidae	Guibemantis flavobrunneus	–	–	ZCMV_	15028	Madagascar	ME1_Fmod	ME2_Rmod	–	LC640507	–
Mantellidae	Guibemantis tornieri	–	–	ZCRK_	071	Madagascar	ME1_Fmod	ME2_Rmod	–	LC640597	–
Mantellidae	Guibemantis tornieri	–	–	ZCRK_	122	Madagascar	ME1_Fmod	ME2_Rmod	–	LC640510	–
Mantellidae	Mantella betsileo	–	–	ZCAK_	MD0001	Madagascar	BovB_230F, ME1_Fmod	BovB_3200R, ME2_Rmod	–	LC640501	–
Mantellidae	Mantella madagascariensis	–	–	IABHU_	06793	Madagascar	ME1_Fmod	ME2_Rmod	–	LC640500	–
Mantellidae	Mantidactylus betsileanus	–	–	ZCRK_	052	Madagascar	ME1_Fmod	ME2_Rmod	–	LC640594	–
Mantellidae	Mantidactylus betsileanus	–	–	ZCRK_	099	Madagascar	ME1_Fmod	ME2_Rmod	–	LC640509	–
Mantellidae	Mantidactylus betsileanus	–	–	ZCMV_	15012	Madagascar	ME1_Fmod	ME2_Rmod	–	MH730073	–
Mantellidae	Mantidactylus femoralis	–	–	ZCRK_	049	Madagascar	ME1_Fmod	ME2_Rmod	–	LC640593	–
Mantellidae	Mantidactylus femoralis	–	–	ZCMV_	15013	Madagascar	ME1_Fmod	ME2_Rmod	–	LC640519	–
Mantellidae	Mantidactylus lugubris	–	–	ZCRK_	046	Madagascar	ME1_Fmod	ME2_Rmod	–	LC640592	–
Mantellidae	Mantidactylus melanopleura	–	–	ZCRK_	087	Madagascar	ME1_Fmod	ME2_Rmod	–	LC640599	–
Megophryidae	Megophrys nasuta	–	–	ZCAK_	SEA0001	Southeast Asia	BovB_230F, ME1_Fmod	BovB_3090R, ME2_Rmod	–	LC640606	–
Megophryidae	Megophrys nasuta	–	–	ZCYK_	Bcar1	Southeast Asia	ME1_Fmod	ME2_Rmod	–	LC640472	–
Megophryidae	Megophrys nanlingensis	–	–	ZCYK_	Xman1	East Asia	BovB_ORF5_FowN	ME2_Rmod	–	LC640471	–
Microhylidae	Barygenys flavigularis	–	–	IABHU_	06597	Oceania	BovB_230F	BovB_3200R	–	LC640497	–
Microhylidae	Cophixalus cryptotympanum	–	–	IABHU_	06602	Oceania	ME1_Fmod	ME2_Rmod	–	AB611880	–
Microhylidae	Cophyla barbouri	–	–	ZCMV_	15015	Madagascar	ME1_Fmod	ME2_Rmod	–	LC640618	–
Microhylidae	Cophyla tuberifera	–	–	ZCRK_	156	Madagascar	ME1_Fmod	ME2_Rmod	–	LC640603	–
Microhylidae	Cophyla tuberifera	–	–	ZCRK_	160	Madagascar	ME1_Fmod	ME2_Rmod	–	LC640512	–
Microhylidae	Cophyla tuberifera	–	–	ZCRK_	166	Madagascar	ME1_Fmod	ME2_Rmod	–	LC640513	–
Microhylidae	Dyscophus guineti	–	–	ZCAK_	MD0010	Madagascar	BovB_230F	BovB_3200R	–	LC640473	–
Microhylidae	Plethodontohyla inguinalis	–	–	UADBA_	AK041208_001	Madagascar	BovB_ORF5_FowN, BovB_230F	BovB_3200R	–	LC640502	–
Microhylidae	Plethodontohyla mihanika	–	–	ZCRK_	084	Madagascar	ME1_Fmod	ME2_Rmod	–	LC640598	–
Microhylidae	Plethodontohyla notosticta	–	–	ZCMV_	15016	Madagascar	ME1_Fmod	ME2_Rmod	–	LC640506	–
Microhylidae	Plethodontohyla ocellata	–	–	ZCYK_	Poce1	Madagascar	BovB_230F	BovB_3090R	–	LC640476	–
Microhylidae	Scaphiophryne madagascariensis	–	–	ZCAK_	MD0009	Madagascar	BovB_230F	BovB_3200R	–	LC640505	–
Ptychadenidae	Ptychadena mascareniensis	–	–	ZCRK_	059	Madagascar	ME1_Fmod	ME2_Rmod	–	LC640508	–
Ptychadenidae	Ptychadena mascareniensis	–	–	ZCRK_	060	Madagascar	ME1_Fmod	ME2_Rmod	–	LC640595	–
Ranidae	Babina subaspera	–	–	IABHU_	05239	East Asia	BovB_ORF5_FowN	ME2_Rmod	–	LC640488	–
Ranidae	Papurana sp.	–	–	IABHU_	06647	Oceania	ME1_Fmod	ME2_Rmod	–	LC640498	–
Ranidae	Hylarana cf. tytleri	–	–	IABHU_	02024	Western–Central–Southern Asia	BovB_230F	BovB_3200R	–	LC640487	–
Ranidae	Odorrana ishikawae	–	–	IABHU_	05275	East Asia	BovB_ORF5_FowN	BovB_3200R	–	AB511282	–
Ranidae	Odorrana splendida	–	–	IABHU_	05140	East Asia	BovB_ORF5_FowN	ME2_Rmod	–	LC640496	–
Ranidae	Pelophylax bergeri	–	–	ZCYK_	Rles1	Europe	BovB_ORF5_FowN	ME2_Rmod	–	LC640475	–
Ranidae	Pelophylax nigromaculatus	–	–	DCAK_	JP0002	East Asia	BovB_ORF5_FowN	ME2_Rmod	–	LC640491	–
Rhacophoridae	Buergeria buergeri	–	–	DCAK_	JP0005	East Asia	BovB_670F	BovB_2460R	–	LC640478	–
Alytidae	Alytes obstetricans	–	–	ZCAK_	EU0001	Europe	–	–	–	LC640555	–
Arthroleptidae	Leptopelis vermiculatus	–	–	ZCAK_	AF0012	Africa	–	–	–	LC640627	–
Bombinatoridae	Bombina orientalis	–	–	DCAK_	EA0002	East Asia	–	–	–	LC640571	–
Brevicipitidae	Breviceps adspersus	–	–	ZCAK_	AF0001	Africa	–	–	–	LC640556	–
Brevicipitidae	Breviceps mossambicus	–	–	ZCAK_	AF0002	Africa	–	–	–	LC640557	–
Bufonidae	Anaxyrus americanus	–	–	IABHU_	04202	North America	–	–	–	LC640490	–
Bufonidae	Anaxyrus debilis	–	–	ZCYK_	Bdeb1	North America	–	–	–	LC640609	–
Bufonidae	Anaxyrus terrestris	–	–	ZCYK_	Bter	North America	–	–	–	LC640575	–
Bufonidae	Atelopus barbotini	–	–	ZCYK_	Aspuh1	Central–South America	–	–	–	LC640608	–
Bufonidae	Bufo gargarizans	–	–	IABHU_	04436	East Asia	–	–	–	LC640620	–
Bufonidae	Duttaphrynus stomaticus	–	–	ZCYK_	Boli	Western–Central–Southern Asia	–	–	–	LC640611	–
Bufonidae	Ingerophrynus parvus	–	–	ZCYK_	Bpar1	Southeast Asia	–	–	–	LC640612	–
Bufonidae	Melanophryniscus stelzneri	–	–	ZCYK_	Mstes1	Central–South America	–	–	–	LC640613	–
Bufonidae	Rhaebo guttatus	–	–	ZCYK_	Bgut1	Central–South America	–	–	–	LC640610	–
Bufonidae	Rhinella diptycha	–	–	IABHU_	04952	Central–South America	–	–	–	LC640544	–
Bufonidae	Sclerophrys gutturalis	–	–	ZCAK_	AF0010	Africa	–	–	–	LC640574	–
Bufonidae	Strauchbufo raddei	–	–	IABHU_	04433	East Asia	–	–	–	LC640543	–
Ceratophryidae	Ceratophrys cornuta	–	–	ZCAK_	SA0006	Central–South America	–	–	–	LC640582	–
Dendrobatidae	Dendrobates tinctorius	–	–	ZCAK_	SA0005	Central–South America	–	–	–	LC640583	–
Dendrobatidae	Phyllobates aurotaenia	–	–	ZCYK_	Paur1	Central–South America	–	–	–	LC640614	–
Dendrobatidae	Ranitomeya amazonica	–	–	ZCAK_	SA0004	Central–South America	–	–	–	LC640584	–
Dicroglossidae	Fejervarya kawamurai	–	–	DCAK_	JP0012	East Asia	–	–	–	LC640568	–
Dicroglossidae	Fejervarya sp.	–	–	IABHU_	03308	Western–Central–Southern Asia	–	–	–	LC640536	–
Dicroglossidae	Hoplobatrachus occipitalis	–	–	IABHU_	20699	Africa	–	–	–	LC640619	–
Dicroglossidae	Limnonectes sp.	–	–	ZCYK_	Rbly	Southeast Asia	–	–	–	LC640524	–
Dicroglossidae	Nanorana maculosa	–	–	ZCYK_	Pmac1	East Asia	–	–	–	LC640523	–
Dicroglossidae	Occidozyga lima	–	–	IABHU_	04104	Southeast Asia	–	–	–	LC640484	–
Dicroglossidae	Quasipaa spinosa	–	–	ZCAK_	EA0004	East Asia	–	–	–	LC640572	–
Hemiphractidae	Gastrotheca peruana	–	–	ZCYK_	Gastsp1	Central–South America	–	–	–	LC640615	–
Hemisotidae	Hemisus marmoratus	–	–	ZCYK_	Hmar1	Africa	–	–	–	LC640526	–
Hylidae	Boana boans	–	–	ZCYK_	Hboa1	Central–South America	–	–	–	LC640616	–
Hylidae	Dendropsophus melanargyreus	–	–	ZCAK_	SA0003	Central–South America	–	–	–	LC640586	–
Hylidae	Dryophytes cinereus	–	–	ZCAK_	NA0004	North America	–	–	–	LC640576	–
Hylidae	Dryophytes japonicus	–	–	IABHU_	06123	East Asia	–	–	–	AB303949	–
Hylidae	Dryophytes chrysoscelis	–	–	ZCYK_	Hver1	North America	–	–	–	LC640624	–
Hylidae	Hyla chinensis	–	–	IABHU_	06164	East Asia	–	–	–	LC640545	–
Hylidae	Pseudis paradoxa	–	–	ZCYK_	Ppara1	Central–South America	–	–	–	LC640521	–
Hylidae	Trachycephalus resinifictrix	–	–	ZCYK_	Pres1	Central–South America	–	–	–	LC640607	–
Hyperoliidae	Hyperolius marmoratus	–	–	ZCAK_	AF0008	Africa	–	–	–	LC640559	–
Hyperoliidae	Hyperolius puncticulatus	–	–	ZCAK_	AF0009	Africa	–	–	–	LC640560	–
Hyperoliidae	Phlyctimantis maculatus	–	–	ZCAK_	AF0007	Africa	–	–	–	LC640561	–
Leptodactylidae	Leptodactylus knudseni	–	–	ZCAK_	SA0007	Central–South America	–	–	–	LC640485	–
Leptodactylidae	Pleurodema brachyops	–	–	ZCYK_	Pbra1	Central–South America	–	–	–	LC640623	–
Limnodynastidae	Limnodynastes salmini	–	–	ZCYK_	Lsal1	Oceania	–	–	–	LC640626	–
Mantellidae	Boophis doulioti	–	–	ZCMV_	05651	Madagascar	–	–	–	LC640492	–
Mantellidae	Laliostoma labrosum	–	–	FGZC_	3011	Madagascar	–	–	–	LC640573	–
Mantellidae	Tsingymantis antitra	–	–	FGZC_	0531	Madagascar	–	–	–	AY848213	–
Megophryidae	Leptobrachium hasseltii	–	–	ZCYK_	Vlei1	Southeast Asia	–	–	–	LC640621	–
Microhylidae	Chaperina fusca	–	–	ZCYK_	Cfus1	Southeast Asia	–	–	–	LC640529	–
Microhylidae	Ctenophryne geayi	–	–	ZCYK_	Cgea1	Central–South America	–	–	–	LC640530	–
Microhylidae	Dermatonotus muelleri	–	–	ZCYK_	Dmul1	Central–South America	–	–	–	LC640531	–
Microhylidae	Elachistocleis bicolor	–	–	ZCAK_	SA0002	Central–South America	–	–	–	LC640585	–
Microhylidae	Gastrophryne olivacea	–	–	ZCAK_	NA0003	North America	–	–	–	LC640589	–
Microhylidae	Glyphoglossus guttulatus	–	–	ZCAK_	SEA0006	Southeast Asia	–	–	–	LC640579	–
Microhylidae	Glyphoglossus molossus	–	–	ZCAK_	SEA0007	Southeast Asia	–	–	–	LC640625	–
Microhylidae	Kalophrynus interlineatus	–	–	ZCAK_	SEA0017	Southeast Asia	–	–	–	LC640482	–
Microhylidae	Kalophrynus sinensis	–	–	ZCAK_	SEA0003	Southeast Asia	–	–	–	LC640483	–
Microhylidae	Kaloula pulchra	–	–	ZCYK_	Kpul1	Southeast Asia	–	–	–	LC640532	–
Microhylidae	Microhyla nilphamariensis	–	–	IABHU_	02004	Western–Central–Southern Asia	–	–	–	LC640549	–
Microhylidae	Microhyla okinavensis	–	–	DCAK_	JP0015	East Asia	–	–	–	LC640569	–
Microhylidae	Microhyla mukhlesuri	–	–	IABHU_	04103	Southeast Asia	–	–	–	LC640542	–
Microhylidae	Microhyla pulchra	–	–	ZCYK_	Mpul1	Southeast Asia	–	–	–	LC640628	–
Microhylidae	Phrynomantis bifasciatus	–	–	ZCAK_	AF0004	Africa	–	–	–	LC640550	–
Microhylidae	Phrynomantis microps	–	–	ZCAK_	AF0003	Africa	–	–	–	LC640563	–
Pelodryadidae	Nyctimystes infrafrenatus	–	–	IABHU_	06698	Oceania	–	–	–	LC640547	–
Pelodryadidae	Ranoidea caerulea	–	–	ZCYK_	Lcae1	Oceania	–	–	–	LC640520	–
Pelodryadidae	Ranoidea gracilenta	–	–	ZCYK_	Lgra1	Oceania	–	–	–	LC640622	–
Phrynobatrachidae	Phrynobatrachus acridoides	–	–	ZCAK_	AF0006	Africa	–	–	–	LC640562	–
Phyllomedusidae	Agalychnis callidryas	–	–	ZCAK_	SA0001	Central–South America	–	–	–	LC640581	–
Pipidae	Pipa parva	–	–	ZCYK_	Ppar1	Central–South America	–	–	–	LC640533	–
Pipidae	Xenopus laevis	–	–	DCAK_	AF0002	Africa	–	–	–	LC640629	–
Pipidae	Xenopus tropicalis	–	–	DCAK_	AF0001	Africa	–	–	–	LC640630	–
Ptychadenidae	Hildebrandtia sp.	–	–	ZCYK_	Horn1	Africa	–	–	–	LC640522	–
Ptychadenidae	Ptychadena nilotica	–	–	ZCYK_	Pmos1	Africa	–	–	–	LC640525	–
Pyxicephalidae	Pyxicephalus adspersus	–	–	ZCAK_	AF0011	Africa	–	–	–	LC640564	–
Ranidae	Glandirana rugosa	–	–	IABHU_	15117	East Asia	–	–	–	LC640548	–
Ranidae	Hylarana erythraea	–	–	DCAK_	SEA0008	Southeast Asia	–	–	–	LC640590	–
Ranidae	Hylarana latouchii	–	–	IABHU_	03678	East Asia	–	–	–	LC640538	–
Ranidae	Lithobates catesbeianus	–	–	DCAK_	JP0014	North America	–	–	–	LC640479	–
Ranidae	Lithobates sphenocephalus	–	–	ZCAK_	NA0002	North America	–	–	–	LC640577	–
Ranidae	Papurana volkerjane	–	–	IABHU_	06695	Oceania	–	–	–	LC640546	–
Ranidae	Rana amurensis	–	–	IABHU_	03683	East Asia	–	–	–	LC640539	–
Ranidae	Rana arvalis	–	–	IABHU_	03010	Europe	–	–	–	LC640534	–
Ranidae	Rana chensinensis	–	–	IABHU_	03282	East Asia	–	–	–	LC640535	–
Ranidae	Rana japonica	–	–	DCAK_	JP0010	East Asia	–	–	–	LC640553	–
Ranidae	Rana kobai	–	–	DCAK_	JP0011	East Asia	–	–	–	LC640554	–
Ranidae	Rana sakuraii	–	–	IABHU_	03800	East Asia	–	–	–	LC640541	–
Ranidae	Rana tagoi	–	–	IABHU_	03524	East Asia	–	–	–	LC640537	–
Ranidae	Rana temporaria	–	–	IABHU_	03702	Europe	–	–	–	LC640540	–
Rhacophoridae	Buergeria japonica	–	–	DCAK_	JP0004	East Asia	–	–	–	LC640565	–
Rhacophoridae	Buergeria robusta	–	–	DCAK_	EA0001	East Asia	–	–	–	LC640566	–
Rhacophoridae	Chiromantis xerampelina	–	–	ZCAK_	AF0005	Africa	–	–	–	LC640558	–
Rhacophoridae	Kurixalus eiffingeri	–	–	ZCAK_	JA0020	East Asia	–	–	–	LC640551	–
Rhacophoridae	Nyctixalus pictus	–	–	ZCAK_	SEA0005	Southeast Asia	–	–	–	LC640580	–
Rhacophoridae	Polypedates leucomystax	–	–	ZCYK_	Pleu1	Southeast Asia	–	–	–	LC640527	–
Rhacophoridae	Zhangixalus prominanus	–	–	ZCYK_	Rpro1	Southeast Asia	–	–	–	LC640528	–
Rhacophoridae	Zhangixalus schlegelii	–	–	DCAK_	JP0003	East Asia	–	–	–	LC640570	–
Rhinophrynidae	Rhinophrynus dorsalis	–	–	ZCAK_	CA0001	Central–South America	–	–	–	LC640587	–
Scaphiopodidae	Scaphiopus holbrookii	–	–	ZCAK_	NA0001	North America	–	–	–	LC640578	–
Caecilians
Typhlonectidae	Typhlonectes natans	–	–	DCAK_	SAG001	Central–South America	–	–	–	LC640588	–
Salamanders
Hynobiidae	Hynobius naevius	–	–	DCAK_	JPC0002	East Asia	–	–	–	LC640552	–
Salamandridae	Cynops sp.	–	–	DCAK_	JPC0001	East Asia	–	–	–	LC640567	–
Parasites
Acari	Amblyomma sp.	Gloydius tsushimaensis	Amphibians, Aves, Mammals, Reptiles1	ZCCK_	047	East Asia	ME1_Fmod	ME2_Rmod	–	–	LC624819
Nematoda	Ascarididae sp.	Ovophis okinavensis	Amphibians, Aves, Fish, Mammals, Reptiles2	ZCCK_	088	East Asia	ME1_Fmod	ME2_Rmod	–	–	LC624821
Nematoda	Cosmocerca simile	Buergeria japonica	Amphibians3	ZCCK_	038	East Asia	ME1_Fmod	ME2_Rmod	–	–	LC624826
Nematoda	Rhabditida sp. 1	Gloydius tsushimaensis	Amphibians, Arthropods, Aves, Gastropods, Mammals, Reptiles2,4	ZCCK_	057	East Asia	ME1_Fmod	ME2_Rmod	–	–	LC624864
Acanthocephala	Acanthocephalus sp.	Lycodon rufozonatus	Amphibians, Crustaceans, Fish5	ZCCK_	019	East Asia	–	–	–	–	LC624818
Acanthocephala	Centrorhynchus conspectus	Rana japonica	Amphibians, Aves, Mammals, Reptiles6	ZCCK_	025	East Asia	–	–	–	–	LC624822
Acanthocephala	Centrorhynchus sp. 1	Zhangixalus owstoni	Amphibians, Aves, Mammals, Reptiles6	ZCCK_	059	East Asia	–	–	–	–	LC624823
Acanthocephala	Centrorhynchus sp. 1	Odorrana supranarina	Amphibians, Aves, Mammals, Reptiles6	ZCCK_	068	East Asia	–	–	–	–	LC624824
Acanthocephala	Centrorhynchus sp. 2	Odorrana supranarina	Amphibians, Aves, Mammals, Reptiles6	ZCCK_	069	East Asia	–	–	–	–	LC624825
Acanthocephala	Polymorphidae sp.	Glandirana rugosa	Amphibians, Aves, Crustaceans, Fish, Mammals, Reptiles7	ZCCK_	034	East Asia	–	–	–	–	LC624855
Acanthocephala	Pseudoacanthocephalus sp. 1	Zhangixalus arboreus	Amphibians, Crustaceans8	ZCCK_	039	East Asia	–	–	–	–	LC624856
Acanthocephala	Pseudoacanthocephalus sp. 1	Bufo japonicus	Amphibians, Crustaceans8	ZCCK_	107	East Asia	–	–	–	–	LC624857
Acanthocephala	Pseudoacanthocephalus sp. 2	Buergeria japonica	Amphibians, Crustaceans8	ZCCK_	083	East Asia	–	–	–	–	LC624858
Acari	Tyrophagus sp.	Bufo japonicus	–	ZCCK_	003	East Asia	–	–	–	–	LC624879
Diptera	Aedes sp.	free living	Amphibians, Aves, Fish, Mammals, Reptiles9	ZCCK_	014	East Asia	–	–	–	–	LC624840
Diptera	Culex sp.	human	Amphibians, Aves, Mammals, Reptiles9	ZCCK_	015	East Asia	–	–	–	–	LC624839
Hemiptera	Appasus japonicus	free living	Amphibians, Arthropods, Gastropods10	ZCCK_	024	East Asia	–	–	–	–	LC624820
Hemiptera	Gerris buenoi	free living	Amphibians, Arthropods11	ZCCK_	011	East Asia	–	–	–	–	LC624842
Hemiptera	Ranatra chinensis	free living	Arthropods10	ZCCK_	023	East Asia	–	–	–	–	LC624859
Hemiptera	Reduviidae sp. 1	free living	Arthropods, Vertebrates12	ZCCK_	018	East Asia	–	–	–	–	LC624860
Hemiptera	Reduviidae sp. 2	free living	Arthropods, Vertebrates12	ZCCK_	022	East Asia	–	–	–	–	LC624861
Hemiptera	Reduviidae sp. 3	free living	Arthropods, Vertebrates12	ZCCK_	051	East Asia	–	–	–	–	LC624862
Hemiptera	Reduviidae sp. 4	free living	Arthropods, Vertebrates12	ZCCK_	085	East Asia	–	–	–	–	LC624863
Hirudinida	Glossiphonia sp.	free living	Gastropods13	ZCCK_	012	East Asia	–	–	–	–	LC624843
Hirudinida	Hirudo nipponia	human	Amphibians, Mammals, Reptiles14	ZCCK_	009	East Asia	–	–	–	–	LC624844
Hirudinida	Odontobdella blanchardi	free living	Annelids, Arthropods14	ZCCK_	010	East Asia	–	–	–	–	LC624848
Hirudinida	Odontobdella blanchardi	free living	Annelids, Arthropods14	ZCCK_	013	East Asia	–	–	–	–	LC624849
Hirudinida	Orobdella tsushimensis	free living	Oligochaetes15	ZCCK_	046	East Asia	–	–	–	–	LC624851
Hirudinida	Torix tukubana	Rana tagoi	Amphibians16	ZCCK_	001	East Asia	–	–	–	–	LC624876
Hirudinida	Tritetrabdella scandens	Echinotriton andersoni	Amphibians, Mammals17	ZCCK_	093	East Asia	–	–	–	–	LC624878
Nematoda	Cosmocerca simile	Rana japonica	Amphibians3	ZCCK_	027	East Asia	–	–	–	–	LC624827
Nematoda	Cosmocerca simile	Rana japonica	Amphibians3	ZCCK_	028	East Asia	–	–	–	–	LC624828
Nematoda	Cosmocerca simile	Rana japonica	Amphibians3	ZCCK_	032	East Asia	–	–	–	–	LC624829
Nematoda	Cosmocerca simile	Buergeria japonica	Amphibians3	ZCCK_	061	East Asia	–	–	–	–	LC624830
Nematoda	Cosmocerca simile	Odorrana supranarina	Amphibians3	ZCCK_	066	East Asia	–	–	–	–	LC624831
Nematoda	Cosmocerca simile	Odorrana supranarina	Amphibians3	ZCCK_	082	East Asia	–	–	–	–	LC624832
Nematoda	Cosmocerca simile	Buergeria japonica	Amphibians3	ZCCK_	084	East Asia	–	–	–	–	LC624833
Nematoda	Cosmocerca simile	Glandirana rugosa	Amphibians3	ZCCK_	100	East Asia	–	–	–	–	LC624834
Nematoda	Cosmocerca simile	Bufo japonicus	Amphibians3	ZCCK_	102	East Asia	–	–	–	–	LC624835
Nematoda	Cosmocerca simile	Bufo japonicus	Amphibians3	ZCCK_	103	East Asia	–	–	–	–	LC624836
Nematoda	Cosmocerca simile	Bufo japonicus	Amphibians3	ZCCK_	108	East Asia	–	–	–	–	LC624837
Nematoda	Cosmocercoides sp.	Bufo japonicus	Amphibians, Reptiles18	ZCCK_	105	East Asia	–	–	–	–	LC624838
Nematoda	Oswaldocruzia sp.	Zhangixalus arboreus	Amphibians, Reptiles2	ZCCK_	041	East Asia	–	–	–	–	LC624873
Nematoda	Oswaldocruzia sp.	Buergeria japonica	Amphibians, Reptiles2	ZCCK_	063	East Asia	–	–	–	–	LC624874
Nematoda	Oswaldocruzia sp.	Bufo japonicus	Amphibians, Reptiles2	ZCCK_	106	East Asia	–	–	–	–	LC624875
Nematoda	Rhabditidae sp. 1	Rana japonica	Arthropods, Gastropods, Mammals19	ZCCK_	026	East Asia	–	–	–	–	LC624865
Nematoda	Rhabditidae sp. 1	Rana japonica	Arthropods, Gastropods, Mammals19	ZCCK_	029	East Asia	–	–	–	–	LC624866
Nematoda	Rhabditidae sp. 1	Rana japonica	Arthropods, Gastropods, Mammals19	ZCCK_	030	East Asia	–	–	–	–	LC624867
Nematoda	Rhabditidae sp. 1	Rana japonica	Arthropods, Gastropods, Mammals19	ZCCK_	031	East Asia	–	–	–	–	LC624868
Nematoda	Rhabditidae sp. 1	Rana japonica	Arthropods, Gastropods, Mammals19	ZCCK_	033	East Asia	–	–	–	–	LC624869
Nematoda	Rhabditidae sp. 1	Glandirana rugosa	Arthropods, Gastropods, Mammals19	ZCCK_	035	East Asia	–	–	–	–	LC624870
Nematoda	Rhabditidae sp. 1	Buergeria buergeri	Arthropods, Gastropods, Mammals19	ZCCK_	096	East Asia	–	–	–	–	LC624871
Nematoda	Rhabditidae sp. 2	Gloydius blomhoffii	Arthropods, Gastropods, Mammals19	ZCCK_	044	East Asia	–	–	–	–	LC624872
Nematoda	Toxocara cati	unspecified vertebrate	Aves, Mammals20	ZCCK_	008	East Asia	–	–	–	–	LC624877
Trematoda	Diplodiscus japonicus	Glandirana rugosa	Amphibians, Gastropods21	ZCCK_	037	East Asia	–	–	–	–	LC624841
Trematoda	Megalodiscus temperatus	Lithobates catesbeianus	Amphibians, Gastropods22	ZCCK_	115	East Asia	–	–	–	–	LC624852
Trematoda	Mesocoelium sp.	Glandirana rugosa	Amphibians, Arthropods, Fish, Gastropods, Reptiles23	ZCCK_	036	East Asia	–	–	–	–	LC624854
Trematoda	Mesocoelium sp.	Buergeria japonica	Amphibians, Arthropods, Fish, Gastropods, Reptiles23	ZCCK_	060	East Asia	–	–	–	–	LC624845
Trematoda	Mesocoelium sp.	Odorrana supranarina	Amphibians, Arthropods, Fish, Gastropods, Reptiles23	ZCCK_	067	East Asia	–	–	–	–	LC624846
Trematoda	Mesocoelium sp.	Hynobius naevius	Amphibians, Arthropods, Fish, Gastropods, Reptiles23	ZCCK_	098	East Asia	–	–	–	–	LC624847
Trematoda	Opecoelidae sp.	Zhangixalus arboreus	Amphibians, Fish, Gastropods24	ZCCK_	040	East Asia	–	–	–	–	LC624850
Trematoda	Plagiorchiida sp.	Elaphe climacophora	Amphibians, Arthropods, Aves, Gastropods, Mammals, Reptiles25	ZCCK_	016	East Asia	–	–	–	–	LC624853
Acari	Trombiculidae sp. 1	Blommersia blommersae	Amphibians, Aves, Mammals, Reptiles26	ZCRK_	011	Madagascar	ME1_Fmod	ME2_Rmod	–	–	LC624912
Acari	Trombiculidae sp. 2	Calumma sp.	Amphibians, Aves, Mammals, Reptiles26	ZCRK_	030	Madagascar	ME1_Fmod	ME2_Rmod	–	–	LC624913
Acari	Trombiculidae sp. 2	Calumma gastrotaenia	Amphibians, Aves, Mammals, Reptiles26	ZCRK_	035	Madagascar	ME1_Fmod	ME2_Rmod	–	–	LC624914
Hirudinida	Chtonobdella vagans	human	Amphibians, Mammals27	ZCRK_	115	Madagascar	ME1_Fmod	ME2_Rmod	–	–	LC624899
Nematoda	Cosmocerca sp.	Liophidium torquatum	Amphibians, Reptiles2	ZCRK_	187	Madagascar	ME1_Fmod	ME2_Rmod	–	–	LC624897
Nematoda	Onchocercidae sp.	Plethodontohyla mihanika	Amphibians, Arthropods, Aves, Mammals, Reptiles2	ZCRK_	086	Madagascar	ME1_Fmod	ME2_Rmod	–	–	LC624909
Nematoda	Raillietnema sp.	Mantidactylus betsileanus	Amphibians, Reptiles2	ZCRK_	016	Madagascar	ME1_Fmod	ME2_Rmod	–	–	LC624885
Nematoda	Raillietnema sp.	Mantidactylus femoralis	Amphibians, Reptiles2	ZCRK_	017	Madagascar	ME1_Fmod	ME2_Rmod	–	–	LC624886
Nematoda	Raillietnema sp.	Plethodontohyla notosticta	Amphibians, Reptiles2	ZCRK_	022	Madagascar	ME1_Fmod	ME2_Rmod	–	–	LC624887
Nematoda	Raillietnema sp.	Plethodontohyla notosticta	Amphibians, Reptiles2	ZCRK_	023	Madagascar	ME1_Fmod	ME2_Rmod	–	–	LC624888
Nematoda	Raillietnema sp.	Mantella crocea	Amphibians, Reptiles2	ZCRK_	027	Madagascar	ME1_Fmod	ME2_Rmod	–	–	LC624889
Nematoda	Raillietnema sp.	Mantidactylus lugubris	Amphibians, Reptiles2	ZCRK_	047	Madagascar	ME1_Fmod	ME2_Rmod	–	–	LC624890
Nematoda	Raillietnema sp.	Mantidactylus lugubris	Amphibians, Reptiles2	ZCRK_	048	Madagascar	ME1_Fmod	ME2_Rmod	–	–	LC624891
Nematoda	Raillietnema sp.	Mantidactylus femoralis	Amphibians, Reptiles2	ZCRK_	051	Madagascar	ME1_Fmod	ME2_Rmod	–	–	LC624892
Nematoda	Raillietnema sp.	Boophis pyrrhus	Amphibians, Reptiles2	ZCRK_	077	Madagascar	ME1_Fmod	ME2_Rmod	–	–	LC624893
Nematoda	Raillietnema sp.	Mantidactylus betsileanus	Amphibians, Reptiles2	ZCRK_	102	Madagascar	ME1_Fmod	ME2_Rmod	–	–	LC624894
Nematoda	Raillietnema sp.	Boophis madagascariensis	Amphibians, Reptiles2	ZCRK_	168	Madagascar	ME1_Fmod	ME2_Rmod	–	–	LC624895
Nematoda	Rhabditida sp. 2	Cophyla tuberifera	Amphibians, Arthropods, Aves, Gastropods, Mammals, Reptiles2,4	ZCRK_	158	Madagascar	ME1_Fmod	ME2_Rmod	–	–	LC624881
Nematoda	Rhabditida sp. 2	Cophyla tuberifera	Amphibians, Arthropods, Aves, Gastropods, Mammals, Reptiles2,4	ZCRK_	162	Madagascar	ME1_Fmod	ME2_Rmod	–	–	LC624883
Nematoda	Rhabditida sp. 2	Cophyla tuberifera	Amphibians, Arthropods, Aves, Gastropods, Mammals, Reptiles2,4	ZCRK_	169	Madagascar	ME1_Fmod	ME2_Rmod	–	–	LC624884
Nematoda	Rhabditoides sp.	Mantidactylus betsileanus	Arthropods, Gastropods, Mammals19	ZCRK_	101	Madagascar	ME1_Fmod	ME2_Rmod	–	–	LC624911
Diptera	Anopheles gambiae	human	Mammals9	ZCRK_	131	Madagascar	–	–	–	–	LC624880
Diptera	Culex sp.	human	Amphibians, Aves, Mammals, Reptiles9	ZCRK_	181	Madagascar	–	–	–	–	LC624898
Hirudinida	Chtonobdella vagans	human	Amphibians, Mammals27	ZCRK_	038	Madagascar	–	–	–	–	LC624900
Hirudinida	Chtonobdella vagans	human	Amphibians, Mammals27	ZCRK_	062	Madagascar	–	–	–	–	LC624901
Hirudinida	Chtonobdella vagans	human	Amphibians, Mammals27	ZCRK_	063	Madagascar	–	–	–	–	LC624902
Hirudinida	Chtonobdella vagans	human	Amphibians, Mammals27	ZCRK_	068	Madagascar	–	–	–	–	LC624903
Hirudinida	Chtonobdella vagans	human	Amphibians, Mammals27	ZCRK_	114	Madagascar	–	–	–	–	LC624904
Hirudinida	Chtonobdella vagans	human	Amphibians, Mammals27	ZCRK_	116	Madagascar	–	–	–	–	LC624905
Hirudinida	Chtonobdella vagans	human	Amphibians, Mammals27	ZCRK_	117	Madagascar	–	–	–	–	LC624906
Hirudinida	Chtonobdella vagans	human	Amphibians, Mammals27	ZCRK_	118	Madagascar	–	–	–	–	LC624907
Hirudinida	Chtonobdella vagans	human	Amphibians, Mammals27	ZCRK_	130	Madagascar	–	–	–	–	LC624908
Nematoda	Raillietnema sp.	Ptychadena mascareniensis	Amphibians, Reptiles2	ZCRK_	061	Madagascar	–	–	–	–	LC624896
Nematoda	Rhabditida sp. 2	Cophyla tuberifera	Amphibians, Arthropods, Aves, Gastropods, Mammals, Reptiles2,4	ZCRK_	159	Madagascar	–	–	–	–	LC624882
Pentastomida	Porocephalidae sp.	Sanzinia madagascariensis	Amphibians, Mammals, Reptiles28	ZCRK_	113	Madagascar	–	–	–	–	LC624910
Known BovBs
Agamidae	Amphibolurus norrisi	–	–	–	–	Oceania	–	–	–	–	–
Agamidae	Pogona vitticeps	–	–	–	–	Oceania	–	–	–	–	–
Boidae	Boa constrictor	–	–	–	–	Central–South America	–	–	–	–	–
Bovidae	Bison bison	–	–	–	–	North America	–	–	–	–	–
Bovidae	Bubalus bubalis	–	–	–	–	Europe, Western–Central–Southern Asia	–	–	–	–	–
Bovidae	Bos indicus	–	–	–	–	Western–Central–Southern Asia	–	–	–	–	–
Bovidae	Bos mutus	–	–	–	–	Western–Central–Southern Asia	–	–	–	–	–
Bovidae	Bos taurus	–	–	–	–	Western–Central–Southern Asia	–	–	–	–	–
Bovidae	Capra hircus	–	–	–	–	Western–Central–Southern Asia	–	–	–	–	–
Bovidae	Ovis aries	–	–	–	–	Europe, Western–Central–Southern Asia	–	–	–	–	–
Bovidae	Pantholops hodgsonii	–	–	–	–	Western–Central–Southern Asia	–	–	–	–	–
Burramyidae	Burramys parvus	–	–	–	–	Oceania	–	–	–	–	–
Cimicidae	Cimex lectularius	–	–	–	–	Western–Central–Southern Asia	–	–	–	–	–
Colubridae	Natrix tessellata	–	–	–	–	Europe	–	–	–	–	–
Dactyloidae	Anolis carolinensis	–	–	–	–	North America	–	–	–	–	–
Dasyuridae	Antechinus flavipes	–	–	–	–	Oceania	–	–	–	–	–
Dasyuridae	Sarcophilus harrisii	–	–	–	–	Oceania	–	–	–	–	–
Didelphidae	Monodelphis domestica	–	–	–	–	Central–South America	–	–	–	–	–
Elapidae	Ophiophagus hannah	–	–	–	–	Southeast Asia	–	–	–	–	–
Elapidae	Notechis scutatus	–	–	–	–	Oceania	–	–	–	–	–
Elapidae	Hydrophis spiralis	–	–	–	–	Western–Central–Southern Asia	–	–	–	–	–
Elapidae	Walterinnesia aegyptia	–	–	–	–	Western–Central–Southern Asia	–	–	–	–	–
Gekkonidae	Gehyra lazelli	–	–	–	–	Oceania	–	–	–	–	–
Gekkonidae	Gehyra variegata	–	–	–	–	Oceania	–	–	–	–	–
Ixodidae	Amblyomma limbatum	–	–	–	–	Oceania	–	–	–	–	–
Ixodidae	Bothriocroton hydrosauri	–	–	–	–	Oceania	–	–	–	–	–
Macropodidae	Macropus antilopinus	–	–	–	–	Oceania	–	–	–	–	–
Macropodidae	Notamacropus eugenii	–	–	–	–	Oceania	–	–	–	–	–
Peramelidae	Isoodon obesulus	–	–	–	–	Oceania	–	–	–	–	–
Peramelidae	Perameles gunnii	–	–	–	–	Oceania	–	–	–	–	–
Petauridae	Petaurus breviceps	–	–	–	–	Oceania	–	–	–	–	–
Pythonidae	Python molurus	–	–	–	–	Western–Central–Southern Asia	–	–	–	–	–
Scincidae	Ctenotus atlas	–	–	–	–	Oceania	–	–	–	–	–
Scincidae	Egernia stokesii	–	–	–	–	Oceania	–	–	–	–	–
Scincidae	Eremiascincus douglasi	–	–	–	–	Oceania	–	–	–	–	–
Scincidae	Eremiascincus richardsonii	–	–	–	–	Oceania	–	–	–	–	–
Scincidae	Tiliqua rugosa	–	–	–	–	Oceania	–	–	–	–	–
Viperidae	Agkistrodon contortrix	–	–	–	–	North America	–	–	–	–	–
Viperidae	Crotalus horridus	–	–	–	–	North America	–	–	–	–	–
Viperidae	Vipera ammodytes	–	–	–	–	Europe	–	–	–	–	–
Viperidae	Vipera berus	–	–	–	–	Europe	–	–	–	–	–
Viperidae	Echis coloratus	–	–	–	–	Western–Central–Southern Asia	–	–	–	–	–
Viperidae	Bothrops alternatus	–	–	–	–	Central–South America	–	–	–	–	–
Acrididae	Locusta migratoria	–	–	–	–	–	–	–	–	–	–
Adinetidae	Adineta vaga	–	–	–	–	–	–	–	–	–	–
Bombycidae	Bombyx mori	–	–	–	–	–	–	–	–	–	–
Buthidae	Centruroides exilicauda	–	–	–	–	–	–	–	–	–	–
Buthidae	Mesobuthus martensii	–	–	–	–	–	–	–	–	–	–
Chrysochloridae	Chrysochloris asiatica	–	–	–	–	–	–	–	–	–	–
Cichlidae	Oreochromis niloticus	–	–	–	–	–	–	–	–	–	–
Cyprinidae	Danio rerio	–	–	–	–	–	–	–	–	–	–
Delphacidae	Nilaparvata lugens	–	–	–	–	–	–	–	–	–	–
Dicroglossidae	Nanorana parkeri	–	–	–	–	East Asia	–	–	–	–	–
Elephantidae	Loxodonta africana	–	–	–	–	–	–	–	–	–	–
Ephemeridae	Ephemera danica	–	–	–	–	–	–	–	–	–	–
Equidae	Equus caballus	–	–	–	–	–	–	–	–	–	–
Equidae	Equus przewalskii	–	–	–	–	–	–	–	–	–	–
Gekkonidae	Christinus sp.	–	–	–	–	Oceania	–	–	–	–	–
Glossiphoniidae	Helobdella robusta	–	–	–	–	–	–	–	–	–	–
Lepisosteidae	Lepisosteus oculatus	–	–	–	–	–	–	–	–	–	–
Macroscelididae	Elephantulus edwardii	–	–	–	–	–	–	–	–	–	–
Ornithorhynchidae	Ornithorhynchus anatinus	–	–	–	–	–	–	–	–	–	–
Orycteropodidae	Orycteropus afer	–	–	–	–	–	–	–	–	–	–
Petromyzontidae	Lethenteron camtschaticum	–	–	–	–	–	–	–	–	–	–
Pipidae	Xenopus laevis	–	–	–	–	Africa	–	–	–	–	–
Pipidae	Xenopus tropicalis	–	–	–	–	Africa	–	–	–	–	–
Procaviidae	Procavia capensis	–	–	–	–	–	–	–	–	–	–
Pythonidae	Python bivittatus	–	–	–	–	Southeast Asia	–	–	–	–	–
Rhinocerotidae	Ceratotherium simum	–	–	–	–	–	–	–	–	–	–
Tachyglossidae	Tachyglossus aculeatus	–	–	–	–	–	–	–	–	–	–
Tenrecidae	Echinops telfairi	–	–	–	–	–	–	–	–	–	–
Trichechidae	Trichechus manatus	–	–	–	–	–	–	–	–	–	–
Vespertilionidae	Eptesicus fuscus	–	–	–	–	–	–	–	–	–	–
Viperidae	Crotalus mitchellii	–	–	–	–	North America	–	–	–	–	–
Voucher abbreviations:
ABTC = Australian Biological Tissue Collection, South Australian Museum
DCAK = DNA Collection of Atsushi Kurabayashi
FGZC = Frank Glaw Zoological Collection
IABHU = Institute for Amphibian Biology, Hiroshima University
KUZ = Zoological Collection of the Kyoto University
MHZC = Masaki Hoso Zoological Collection
MVZ = Museum of Vertebrate Zoology, University of California at Berkeley
NUM = Nagoya University Museum
PCMB = Pacific Center for Molecular Biodiversity
RBINS = Royal Belgian Institute of Natural Sciences
UADBA = University of Antananarivo Department of Animal Biology
UniKis = University of Kisangani
ZCAK = Zoological Collection of Atsushi Kurabayashi
ZCCK = Zoological Collection of Chiaki Kambayashi
ZCMV = Zoological Collection of Miguel Vences
ZCRK = Zoological Collection of Ryosuke Kakehashi
ZCYK = Zoological Collection of Yoshinori Kumazawa
ZSM = Zoologische Staatssammlung München
References:
1. Guglielmone AA, Robbins RG, Apanaskevich DA, Petney TN, Estrada-Peña A, Horak IG. 2014. The Hard Ticks of the World (Acari: Ixodida: Ixodidae). Springer.
2. Anderson RC, Chabaud AG, Willmott S. 2009. Key to the nematode parasites of vertebrates. Archival volume. CABI Publishing.
3. Chen H-X, Zhang L-P, Feng Y-Y, Li L. 2020. Integrated evidence reveals a new species of Cosmocerca (Ascaridomorpha: Cosmocercoidea) from the Asiatic toad Bufo gargarizans Cantor (Amphibia: Anura). Parasitol Res. 119:1795–1802.
4. Yoshida M, Reid AP, Briscoe BR, Hominick WM. 1998. Survey of entomopathogenic nematodes (Rhabditida: Steinernematidae and Heterorhabditidae) in Japan. Fundam Appl Nematol. 21:185–198.
5. Amin OM, Heckmann RA, Fišer Ž, Zakšek V, Herlyn H, Kostanjšek R. 2019. Description of Acanthocephalus anguillae balkanicus subsp. n. (Acanthocephala: Echinorhynchidae) from Proteus anguinus Laurenti (Amphibia: Proteidae) and the cave ecomorph of Asellus aquaticus (Crustacea: Asellidae) in Slovenia. Folia Parasitol. 66:015.
6. Richardson DJ, Nickol BB. 1995. The genus Centrorhynchus (Acanthocephala) in North America with description of Centrorhynchus robustus n. sp., redescription of Centrorhynchus conspectus, and a key to species. J Parasitol. 81:767–772.
7. Garcia-Varela M, de Leon GPP. 2008. Validating the systematic position of Profilicollis Meyer, 1931 and Hexaglandula Petrochenko, 1950 (Acanthocephala: Polymorphidae) using cytochrome c oxidase (cox 1). J Parasitol. 94:212–217.
8. Nakao M. 2016. Pseudoacanthocephalus toshimai sp. nov. (Palaeacanthocephala: Echinorhynchidae), a common acanthocephalan of anuran and urodelan amphibians in Hokkaido, Japan, with a finding of its intermediate host. Parasitol Int. 65:323–332.
9. Tamashiro M, Toma T, Mannen K, Higa Y, Miyagi I. 2011. Bloodmeal identification and feeding habits of mosquitoes (Diptera: Culicidae) collected at five islands in the Ryukyu Archipelago, Japan. Med Entomol Zool. 62(1):53–70.
10. Ohba S, Nakatsuji F. 2006. Dietary items of predacious aquatic bugs (Nepoidea: Heteroptera) in Japanese wetlands. Limnology 7:41–43.
11. Eaton BR, Paszkowski CA. 1999. Rana sylvatica (Wood Frog). Predation. Herpetol Rev. 30:164.
12. Hwang WS, Weirauch C. 2012. Evolutionary history of assassin bugs (Insecta: Hemiptera: Reduviidae): Insights from divergence dating and ancestral state reconstruction. PLoS ONE 7(9):e45523.
13. Sawyer RT. 1986. Leech Biology and Behaviour. Oxford: Clarendon Press.
14. Lai Y-T, Chen J-H. 2010. Leech Fauna of Taiwan. Taipei: National Taiwan University Press.
15. Nakano T. 2016. Four new species of the genus Orobdella from Shikoku and Awajishima island, Japan (Hirudinida, Arhynchobdellida, Orobdellidae). Zoosystematics Evol. 92(1):79–102.
16. Kambayashi C, Kurabayashi A, Nakano T. 2020. Topotype-based redescription of the leech Torix tukubana (Hirudinida: Glossiphoniiformes: Glossiphoniidae). Proc Biol Doc Wash. 133(1):59–71.
17. Kappes. 2013. Genetics and morphology of the genus Tritetrabdella (Hirudinea, Haemadipsidae) from the mountainous rain forests of Sabah, Borneo, reveal a new species with two new subspecies. Contrib Zool. 82(4):185–197.
18. Ávila RW, Strüssmann C, da Silva RJ. 2010. A new species of Cosmocercoides (Nematoda: Cosmocercidae) from a gymnophthalmid lizard of Western Brazil. J Parasitol. 96:558–560.
19. Sudhaus W. 2011. Phylogenetic systematisation and catalogue of paraphyletic “Rhabditidae” (Secernentea, Nematoda). J Nematode Morphol Syst. 14:113–178.
20. Strube C, Heuer L, Janecek E. 2013. Toxocara spp. infections in parateic hosts. Vet Parasitol. 193:375–389.
21. Besprozvannykh VV, Rozhkovan KV, Ermolenko AV, Izrailskaya AV. 2018. Diplodiscus mehrai Pande, 1937 and D. japonicus (Yamaguti, 1936): morphology of developmental stages and molecular data. Helminthologia. 55:60–69.
22. Bolek MG, Janovy JJ. 2008. Alternative life cycle strategies of Megalodiscus temperatus in tadpoles and metamorphosed anurans. Parasite 15:396–401.
23. Dronen NO, Calhoun DM, Simcik SR. 2012. Mesocoelium Odhner, 1901 (Digenea: Mesocoelidae) revisited; a revision of the family and re-evaluation of species composition in the genus. Zootaxa 3387:1–96.
24. Jones A, Bray RA, Gibson DI. 2005. Keys to the trematoda: Volume 2. CABI Publishing.
25. Bray RA, Gibson DI, Jones A. 2008. Keys to the trematoda: Volume 3. CABI Publishing.
26. Mullen G, Durden L. 2002. Medical and veterinary entomology. 3rd edition. Academic Press.
27. Rocha R, Borda E, Andreone F, Rosa GM. 2012. First reports of leech parasitism in Malagasy anurans. Comp Parasitol. 79(2):352–356.
28. Smit NJ, Bruce NL, Hadfield KA. Parasitic Crustacea: State of Knowledge and Future Trends. Springer.

## Sheet: SupplementaryData2
Supplementary Data 2. The estimation of BovB copy numbers and the genomic coverages in the frog genomes using dot blot analysis.
Family	Species (Voucher)	C-value	5' copy No.	3' copy No.	BovB coverage
Madagascar
Manteliidae	Mantella betsileo	5.3	274.623	1020.94	0.017%
Manteliidae	Mantella madagascariensis	5.2	252.957	990.278	0.016%
Manteliidae	Mantidactylus lugubris	5.25	57.3549	99.5274	0.0036%
Manteliidae	Mantidactylus femoralis (ZCRK_049)	4.15	44.1152	51.8838	0.0031%
Manteliidae	Mantidactylus femoralis (ZCMV_15013)	4.15	67.6774	147.532	0.0048%
Manteliidae	Mantidactylus betsileanus (ZCRK_052)	4.65	37.1988	57.7087	0.0029%
Manteliidae	Mantidactylus betsileanus (ZCRK_099)	4.65	35.474	49.1679	0.0028%
Manteliidae	Mantidactylus betsileanus (ZCMV_15012)	4.65	38.5711	130.586	0.003%
Manteliidae	Mantidactylus melanopleura	5.16765	214.302	996.305	0.014%
Manteliidae	Guibemantis tornieri (ZCRK_071)	5.1725	795.903	1879.22	0.05%
Manteliidae	Guibemantis tornieri (ZCRK_122)	5.1725	1243.25	1546.63	0.079%
Manteliidae	Guibemantis bicalcaratus	5.1725	488.136	1007.78	0.031%
Manteliidae	Guibemantis flavobrunneus	5.1725	880.493	1543.22	0.056%
Manteliidae	Gephyromantis boulengeri	5.1725	653.424	1262.23	0.041%
Manteliidae	Blommersia blommersae (ZCRK_043)	5.1725	96.3594	207.576	0.0061%
Manteliidae	Blommersia blommersae (ZCMV_15010)	5.1725	100.813	471.089	0.0064%
Manteliidae	Boophis goudotii (ZCAK_MD0005)	4.2	659.312	1835.94	0.051%
Manteliidae	Boophis goudotii (ZCRK_128)	4.2	400.563	1068.27	0.031%
Manteliidae	Boophis doulioti	4.2625	57.3901	76.4236	0.0044%
Manteliidae	Boophis madagascariensis	3.9	360.806	1082.35	0.03%
Manteliidae	Boophis pyrrhus	4.2625	419.333	1557.17	0.032%
Manteliidae	Boohis viridis	4.2625	263.558	1190.14	0.02%
Manteliidae	Aglyptodactylus madagascariensis	3.05	61.0387	276.668	0.0065%
Ptychadenidae	Ptychadena mascareniensis (ZCRK_060)	–	–	–	–
Ptychadenidae	Ptychadena mascareniensis (ZCRK_059)	–	–	–	–
Microhylidae	Plethodontohyla inguinalis	5.05	297.323	485.942	0.019%
Microhylidae	Plethodontohyla ocellata	5.05	571.654	776.843	0.037%
Microhylidae	Plethodontohyla mihanika	5.05	45.5099	38.8699	0.0029%
Microhylidae	Plethodontohyla notosticta	5.05	92.516	997.022	0.006%
Microhylidae	Dyscophus guineti	4.41308	638.718	1796.68	0.047%
Microhylidae	Cophyla barbouri	6.3	73.5561	617.054	0.0038%
Microhylidae	Cophyla tuberifera (ZCRK_156)	5.75	819.594	1072.66	0.0466%
Microhylidae	Cophyla tuberifera (ZCRK_160)	5.75	909.701	1168.1	0.052%
Microhylidae	Cophyla tuberifera (ZCRK_166)	5.75	920.64	1160.76	0.052%
Microhylidae	Scaphiophryne madagascariensis	4.41308	257.261	419.573	0.019%
Hyperoliidae	Heterixalus betsileo (UADBA_AK041208_011)	4.25	58.8402	128.948	0.0045%
Hyperoliidae	Heterixalus betsileo (ZCMV_15011)	4.25	41.1354	62.5008	0.0032%
Hyperoliidae	Heterixalus madagascariensis (ZCRK_175)	4.825	105.305	963.53	0.0071%
Hyperoliidae	Heterixalus madagascariensis (ZCRK_178)	4.825	113.17	869.082	0.0077%
Hyperoliidae	Heterixalus punctatus (ZCRK_119)	4.63333	183.631	433.708	0.013%
Hyperoliidae	Heterixalus punctatus (ZCMV_15008)	4.63333	231.988	418.733	0.016%
Hyperoliidae	Heterixalus punctatus (ZCMV_15009)	4.63333	220.108	615.642	0.016%
Hyperoliidae	Heterixalus alboguttatus	4.63333	234.221	634.376	0.017%
Mantellidae	Tsingymantis antitra	5.1725	419.762	666.935	0.027%
Mantellidae	Laliostoma labrosum	3.25	40.3049	112.027	0.0041%
Oceania
Ranidae	Papurana sp.	–	–	–	–
Ceratobatrachidae	Cornufer pelewensis	5.9	70.5707	101.3	0.0039%
Microhylidae	Barygenys flavigularis	4.41308	2153.6	2528.42	0.16%
Microhylidae	Cophixalus cryptotympanum	4.41308	204.56	661.622	0.015%
Ranidae	Papurana volkerjane	–	–	–	–
Pelodryadidae	Nyctimystes infrafrenatus	–	–	–	–
Pelodryadidae	Ranoidea caerulea	–	–	–	–
Pelodryadidae	Ranoidea gracilenta	–	–	–	–
Limnodynastidae	Limnodynastes salmini	–	–	–	–
Europe
Ranidae	Pelophylax bergeri	6.87	9.58967	ND	0.00046%
Bufonidae	Bufo bufo	–	–	–	–
Ranidae	Rana arvalis	–	–	–	–
Ranidae	Rana temporaria	–	–	–	–
Alytidae	Alytes obstetricans	–	–	–	–
East Asia
Rhacophoridae	Buergeria buergeri	4.84828	568.487	91.9745	0.038%
Ranidae	Odorrana ishikawae	6.34	499.435	63.1699	0.026%
Ranidae	Odorrana splendida	6.34	390.126	141.196	0.02%
Ranidae	Babina subaspera	6.3	464.516	197.574	0.024%
Ranidae	Pelophylax nigromaculatus	5.96667	2448.73	295.357	0.13%
Bufonidae	Bufo japonicus	–	–	–	–
Bufonidae	Bufo gargarizans	–	–	–	–
Bufonidae	Buergeria japonica	–	–	–	–
Bufonidae	Buergeria robusta	4.84828	148.54	5.80214	0.01%
Rhacophoridae	Zhangixalus schlegelii	–	–	–	–
Rhacophoridae	Kurixalus eiffingeri*	–	–	–	–
Dicroglossidae	Fejervarya kawamurai	–	–	–	–
Dicroglossidae	Nanorana maculosa	–	–	–	–
Dicroglossidae	Quasipaa spinosa	–	–	–	–
Ranidae	Rana amurensis	–	–	–	–
Ranidae	Rana chensinensis	–	–	–	–
Ranidae	Rana japonica	5.075	118.474	19.4402	0.0076%
Ranidae	Rana kobai	5.62	53.1641	22.0354	0.0031%
Ranidae	Rana sakuraii	5.62	39.5329	52.2002	0.0023%
Ranidae	Rana tagoi	5.3	42.5679	4.13329	0.0026%
Ranidae	Hylarana latouchii	–	–	–	–
Ranidae	Glandirana rugosa	8.15	59.9961	ND	0.0024%
Microhylidae	Microhyla okinavensis	–	–	–	–
Hylidae	Hyla chinensis	–	–	–	–
Hylidae	Dryophytes japonicus	–	–	–	–
Bufonidae	Strauchbufo raddei	–	–	–	–
Bombina	Bombina orientalis	–	–	–	–
Hynobiidae	Hynobius naevius	–	–	–	–
Salamandridae	Cynops sp.	–	–	–	–
Southeast Asia
Dicroglossidae	Hoplobatrachus rugulosus	–	–	–	–
Bufonidae	Duttaphrynus melanostictus (IABHU_04446)	–	–	–	–
Bufonidae	Duttaphrynus melanostictus (IABHU_04998)	–	–	–	–
Bufonidae	Rentapia hosii	–	–	–	–
Bufonidae	Leptophryne borbonica	–	–	–	–
Megophryidae	Megophrys nasuta (ZCAK_SEA0001)	2.79	516.216	1034.5	0.061%
Megophryidae	Megophrys nasuta (ZCYK_Bcar1)	2.79	459.393	1136.57	0.054%
Megophryidae	Megophrys nanlingensis	2.79	304.868	1328.6	0.036%
Rhacophoridae	Zhangixalus prominanus	–	–	–	–
Rhacophoridae	Nyctixalus pictus	–	–	–	–
Rhacophoridae	Polypedates leucomystax	–	–	–	–
Dicroglossidae	Occidozyga lima	–	–	–	–
Dicroglossidae	Limnonectes sp.*	–	–	–	–
Ranidae	Hylarana erythraea*	–	–	–	–
Microhylidae	Microhyla mukhlesuri	–	–	–	–
Microhylidae	Microhyla pulchra	–	–	–	–
Microhylidae	Kalophrynus interlineatus	4.41308	84.1916	18.3251	0.0062%
Microhylidae	Kalophrynus sinensis	4.41308	54.9812	30.7708	0.0041%
Microhylidae	Glyphoglossus guttulatus	–	–	–	–
Microhylidae	Chaperina fusca	–	–	–	–
Microhylidae	Glyphoglossus molossus*	–	–	–	–
Microhylidae	Kaloula pulchra	–	–	–	–
Bufonidae	Ingerophrynus parvus	5.25	ND	50.84	–
Megophryidae	Leptobrachium hasseltii	2.89	ND	21.7166	–
Central–South America
Microhylidae	Ctenophryne geayi	–	–	–	–
Microhylidae	Dermatonotus muelleri	–	–	–	–
Microhylidae	Elachistocleis bicolor	–	–	–	–
Dendrobatidae	Dendrobates tinctorius	–	–	–	–
Dendrobatidae	Phyllobates aurotaenia	–	–	–	–
Dendrobatidae	Ranitomeya amazonica	–	–	–	–
Phyllomedusidae	Agalychnis callidryas	–	–	–	–
Hylidae	Dendropsophus melanargyreus	–	–	–	–
Hylidae	Boana boans	–	–	–	–
Hylidae	Pseudis paradoxa	–	–	–	–
Hylidae	Trachycephalus resinifictrix	–	–	–	–
Leptodactylidae	Leptodactylus knudseni	–	–	–	–
Leptodactylidae	Pleurodema brachyops	–	–	–	–
Hemiphractidae	Gastrotheca peruana	–	–	–	–
Ceratophryidae	Ceratophrys cornuta	–	–	–	–
Bufonidae	Atelopus barbotini*	–	–	–	–
Bufonidae	Melanophryniscus stelzneri	–	–	–	–
Bufonidae	Rhaebo guttatus	–	–	–	–
Bufonidae	Rhinella diptycha	–	–	–	–
Rhinophrynidae	Rhinophrynus dorsalis	–	–	–	–
Pipidae	Pipa parva*	–	–	–	–
Typhlonectidae	Typhlonectes natans	–	–	–	–
North America
Bufonidae	Anaxyrus americanus	–	–	–	–
Ranidae	Lithobates catesbeianus	7.59429	923.617	175.128	0.04%
Ranidae	Lithobates sphenocephalus	6.80333	674.107	33.0462	0.032%
Microhylidae	Gastrophryne olivacea	–	–	–	–
Hylidae	Dryophytes cinereus	–	–	–	–
Hylidae	Dryophytes chrysoscelis	–	–	–	–
Bufonidae	Anaxyrus debilis	–	–	–	–
Bufonidae	Anaxyrus terrestris	–	–	–	–
Scaphiopodidae	Scaphiopus holbrookii	–	–	–	–
Western–Central–Southern Asia
Dicroglossidae	Euphlyctis kalasgramensis	–	–	–	–
Ranidae	Hylarana cf. tytleri	3.33	418.282	431.511	0.041%
Dicroglossidae	Fejervarya orissaensis	–	–	–	–
Dicroglossidae	Fejervarya sp.	–	–	–	–
Microhylidae	Microhyla nilphamariensis	–	–	–	–
Bufonidae	Duttaphrynus stomaticus	–	–	–	–
Africa
Rhacophoridae	Chiromantis xerampelina	–	–	–	–
Pyxicephalidae	Pyxicephalus adspersus	–	–	–	–
Dicroglossidae	Hoplobatrachus occipitalis	–	–	–	–
Ptychadenidae	Ptychadena nilotica	–	–	–	–
Ptychadenidae	Hildebrandtia sp.	–	–	–	–
Phrynobatrachidae	Phrynobatrachus acridoides*	–	–	–	–
Microhylidae	Phrynomantis bifasciatus	–	–	–	–
Microhylidae	Phrynomantis microps	–	–	–	–
Hemisotidae	Hemisus marmoratus	–	–	–	–
Brevicipitidae	Breviceps adspersus	–	–	–	–
Brevicipitidae	Breviceps mossambicus	–	–	–	–
Hyperoliidae	Hyperolius marmoratus	–	–	–	–
Hyperoliidae	Hyperolius puncticulatus	–	–	–	–
Hyperoliidae	Phlyctimantis maculatus	–	–	–	–
Arthroleptidae	Leptopelis vermiculatus	–	–	–	–
Bufonidae	Sclerophrys gutturalis	–	–	–	–
Pipidae	Xenopus laevis	–	–	–	–
Pipidae	Xenopus tropicalis	–	–	–	–
For the samples marked with an asterisk, 25 ng and 250 ng of total DNA were used (see Materials and Methods).
